# Supplementary material for: Supplementation with SCFAs Re-Establishes Microbiota Composition and Attenuates Hyperalgesia and Pain in a Mouse Model of NTG-Induced Migraine
Source: Int J Mol Sci. 2022 Apr 27;23(9):4847. doi: 10.3390/ijms23094847 (PMC9100093; doi:10.3390/ijms23094847)
Supplement: Supplementary file 1 [file ijms-23-04847-s001.zip]

Archive with 1 entries (1 files):
- ijms-1680241 - supplementary.txt
