# Supplementary material for: Supplementation with SCFAs Re-Establishes Microbiota Composition and Attenuates Hyperalgesia and Pain in a Mouse Model of NTG-Induced Migraine
Source: Int J Mol Sci. 2022 Apr 27;23(9):4847. doi: 10.3390/ijms23094847 (PMC9100093; doi:10.3390/ijms23094847)
Supplement: Supplementary file 1 [file ijms-23-04847-s001.zip › ijms-1680241 - supplementary.txt]

####Removing low quality reads and adapters with trimmomatic
TrimmomaticPE -threads 10 -phred33 sample_R1 sample_R2 sample_paired1 sample_unpaired1 sample_paired2 sample_unpaired2 ILLUMINACLIP:adapters.fa:2:20:10 LEADING:20 TRAILING:20 SLIDINGWINDOW:4:20 MINLEN:35

####Merging forward and reverse reads in a single file for sample with pear
pear -f sample_paired1 -r sample_paired2 --min-overlap 10 -p 1.0 -o sample_pear.fq -j 12 

####Taxonomic assignment with kraken
kraken2 --db /Silva_132/ --threads 12 --classified-out sample_classified --output sample_kraken_out --unclassified-out sample_unclassified sample_pear.fq

####Convert kraken results in taxonomy at phylum, genus and species level and then raw count of each taxa
perl script_taxonomy_krona_modified  sample_kraken_out taxonomy/ | cut -f6-8 | sort | uniq -c | sort -nr | sed 's/^\s*//' | sed 's/^\([^ ]*\) /\1\t/' > sample_kraken_translate_phylum_level

perl script_taxonomy_krona_modified  sample_kraken_out taxonomy/ | cut -f6-12 | sort | uniq -c | sort -nr | sed 's/^\s*//' | sed 's/^\([^ ]*\) /\1\t/' > sample_kraken_translate_genus_level

perl script_taxonomy_krona_modified  sample_kraken_out taxonomy/ | cut -f6-13 | sort | uniq -c | sort -nr | sed 's/^\s*//' | sed 's/^\([^ ]*\) /\1\t/' > sample_kraken_translate_species_level

###For each file, convert raw count in percentage
awk '{FS=OFS="\t"}NR==FNR{a = a + $1;next} {c = ($1/a)*100;print $1,c,$2,$3,$4,$5,$6,$7,$8,$9}' sample_kraken_translate_taxa_levels > sample_kraken_translate_taxa_levels_percentage

####Once we have merged the files of each taxonomic levels of each sample together, apply a Filter based on 0.1% of relative abundances
awk 'BEGIN{FS=OFS="\t"}{if($1 >= 0.1 || $2 >= 0.1 || $3 >= 0.1 || $4 >= 0.1 || $5 >= 0.1 || $6 >= 0.1 || $7 >= 0.1 || $8 >= 0.1 || $9 >= 0.1 ||)print $0}' all_sample_together_kraken_translate_taxa_level_percentage > Relative_abundance_taxa_levels_filtered

####alpha diversity at species level
row.names(treatment_species_v3v5_alpha_filtered) <- treatment_species_v3v5_alpha_filtered$SPECIES
treatment_species_v3v5_alpha_filtered$SPECIES <- NULL
treatment_alpha_v3v5<- otu_table(treatment_species_v3v5_alpha_filtered, TRUE)
plot_richness(treatment_alpha_v3v5, measures=c("Chao1", "Shannon", "Simpson", "Fisher"))

########alpha diversity at species level
row.names(treatment_genera_v3v5_alpha_filtered_count) <- treatment_genera_v3v5_alpha_filtered_count$Genera
treatment_genera_v3v5_alpha_filtered_count$Genera<- NULL
treatment_genera_v3v5_alpha_filtered_count<- otu_table(treatment_genera_v3v5_alpha_filtered_count, TRUE)
plot_richness(treatment_genera_v3v5_alpha_filtered_count, measures=c("Chao1", "Shannon", "Simpson", "Fisher"))

###Bray curtis distances calculation at species level
library(ggplot2)
library(phyloseq)
library(ggrepel)
beta_v3v5 <- read.table("/home/utente/Desktop/Topi_Marika/RISULTATI/beta_v3v5", header = TRUE, sep = "\t", row.names = 1)
x <- otu_table(beta_v3v5, TRUE)
x2 <- vegan::vegdist(t(beta_v3v5), method = "bray")
bray_curtis_pcoa_species <- pco(x2)
bray_curtis_pcoa_df_species <- data.frame(pcoa1 = bray_curtis_pcoa_species$vectors[,1], pcoa2 = bray_curtis_pcoa_species$vectors[,2])
bray_curtis_pcoa_df_species_name<- cbind(bray_curtis_pcoa_df_species,Sample = colnames(beta_v3v5))
ggplot(data = bray_curtis_pcoa_df_species_name, aes(x=pcoa1, y=pcoa2, col= Sample, label = Sample)) +
geom_point() + labs(x = "PC1", y = "PC2", title = "PCoA Species on Bray-Curtis distances") + theme(title = element_text(size = 12))+ geom_label_repel(aes(label=Sample)) + theme_classic() + scale_alpha_continuous() 

###Bray curtis distances calculation at genus level
beta_genera_v3v5 <- read.table("/home/utente/Desktop/Topi_Marika/RISULTATI/beta_genera_v3v5", header = TRUE, sep = "\t", row.names = 1)
beta_genera<- otu_table(beta_genera_v3v5, TRUE)
x2_genera <- vegan::vegdist(t(beta_genera), method = "bray")
bray_curtis_pcoa_genera <- pco(x2_genera)
bray_curtis_pcoa_df_genera <- data.frame(pcoa1 = bray_curtis_pcoa_genera$vectors[,1], pcoa2 = bray_curtis_pcoa_genera$vectors[,2])
bray_curtis_pcoa_df_genera_name<- cbind(bray_curtis_pcoa_df_genera,Sample = colnames(beta_v3v5))
ggplot(data = bray_curtis_pcoa_df_genera_name, aes(x=pcoa1, y=pcoa2, label = Sample, col=Sample)) +
geom_point() + labs(x = "PC1", y = "PC2", title = "PCoA Genera on Bray-Curtis distances") + theme(title = element_text(size = 12))+ geom_label_repel(aes(label=Sample)) + theme_classic() + scale_alpha_continuous() 


#Statistical association analysis 
library(Maaslin2)
fit_data = Maaslin2(input_data = relative_abundances, input_metadata = metadata, output = "statistical_analysis_treatment", fixed_effects = c("treatment"), reference = c("treatment,SHAM"),cores = 10)
fit_data = Maaslin2(input_data = relative_abundances, input_metadata = metadata, output = "statistical_analysis_dose", fixed_effects = c("dose"), reference = c("dose,SHAM"),cores = 10)
